# Supplementary material for: The matrix vesicle cargo miR-125b accumulates in the bone matrix, inhibiting bone resorption in mice
Source: Commun Biol. 2020 Jan 16;3:30. doi: 10.1038/s42003-020-0754-2 (PMC6965124; doi:10.1038/s42003-020-0754-2)
Supplement: Supplementary file 3 — Supplementary Data 1 [file 42003_2020_754_MOESM3_ESM.xlsx]

## Sheet: Fig.1 a
		-		RANKL
	TRAP+ MNC	PBS	MV	PBS	MV
	Data	0	0	83	82
		0	0	137	38
		0	0	74	42
		0	0	118	51
		0	0	128	26
		0	0	69	77
	Average	0	0	101.5	52.6667
	SD	0	0	29.6294	22.3398
	p-value (tukey) vs matched PBS	-	1	0	0.0010112

## Sheet: Fig.1 b
		-		RANKL
	Nfatc1	PBS	MV	PBS	MV
	Data	0.80794	1.01659	2.80489	1.45177
		0.84022	0.54659	2.35597	1.32524
		0.89239	0.79214	2.11772	1.25062
	Average	0.84685	0.785107	2.42619	1.34254
	SD	0.0426136	0.235079	0.348926	0.101685
	p-value (tukey) vs matched PBS	-	0.984514	9.37e-05	0.0012998
		-		RANKL
	Dcstamp	PBS	MV	PBS	MV
	Data	0.05617	0.07688	3.47554	1.22416
		0.07344	0.10532	2.84867	1.35728
		0.05299	0.11861	2.36722	1.59114
	Average	0.0608667	0.10027	2.89714	1.39086
	SD	0.0110043	0.0213184	0.555748	0.18578
	p-value (tukey) vs matched PBS	-	0.998278	1.11e-05	0.001062
		-		RANKL
	Ctsk	PBS	MV	PBS	MV
	Data	0	0	2.43741	2.25093
		0	0.18028	3.15719	1.8618
		0	0	3.42555	1.59873
	Average	0	0.0600933	3.00672	1.90382
	SD	0	0.104085	0.510967	0.328124
	p-value (tukey) vs matched PBS	-	0.994812	1.04e-05	0.0100249

## Sheet: Fig.1 c
	Pit area	PBS	MV
	Data	35.22	38.17
		45.14	12.05
		58.05	21.75
		64.93	5.16
		80	45.26
		52.3	16.31
	Average	55.94	23.1167
	SD	15.642	15.5566
	p-value	0.0104418

## Sheet: Fig.1 d
	miR-21	Cell	MV
	Data	0.25106	0.76145
		0.17581	0.81862
		0.21024	0.41687
	Average	0.21237	0.665647
	SD	0.0376702	0.217335
	p-value	0.0724301
	miR-125b	Cell	MV
	Data	0.58063	2.85251
		0.43871	2.43495
		0.38936	3.21112
	Average	0.469567	2.83286
	SD	0.0992983	0.388458
	p-value	0.0103783
	miR-199a	Cell	MV
	Data	0.98944	1.34711
		0.86244	1.04316
		1.04003	0.95621
	Average	0.96397	1.11549
	SD	0.0914937	0.205243
	p-value	0.358959
	Let-7c	Cell	MV
	Data	0.25478	0.74925
		0.18314	1.02034
		0.15051	0.88022
	Average	0.196143	0.88327
	SD	0.0533374	0.135571
	p-value	0.0210113

## Sheet: Fig.1 e
		Human		Rat
	miR-125b	Osteoblasts	MV	Osteoblasts	MV
	Data	1.12036	2.26421	0.66218	2.91442
		1.29021	3.39518	0.82497	2.40957
		0.87721	3.21003	1.0914	2.71166
	Average	1.09593	2.95647	0.859517	2.67855
	SD	0.207581	0.606623	0.216685	0.254048
	p-value	0.0362725		0.0139152

## Sheet: Fig.1 f
	miR-125b	MV	RAW-D	RAW-D+RANKL
	Data	3.9518	0.53384	0.24799
		2.34772	0.21831	0.43726
		1.4858	0.48225	0.70755
	Average	2.59511	0.411467	0.464267
	SD	1.25147	0.169256	0.230967
	p-value (tukey) vs MV	-	0.0261623	0.0289782
	Let-7c	MV	RAW-D	RAW-D+RANKL
	Data	0.91892	0.71806	0.81449
		1.34555	0.61921	0.60131
		0.66224	0.87821	0.73676
	Average	0.97557	0.738493	0.71752
	SD	0.345159	0.130703	0.107884
	p-value (tukey) vs MV	-	0.441534	0.388097

## Sheet: Fig.1 g
	miR-125b	PBS	MV
	Data	0.95088	3.21767
		1.20881	2.27121
		0.65068	2.31241
	Average	0.93679	2.60043
	SD	0.279332	0.534942
	p-value	0.0410077
	miR-125b	NC	Mimic
	Data	0.28095	3.71106
		0.63172	2.77722
		0.34107	3.47025
	Average	0.417913	3.31951
	SD	0.187586	0.484826
	p-value	0.0174065

## Sheet: Fig.1 h
	TRAP+ MNC	NC	Mimic
	Data	90	25
		60	10
		64	36
		51	38
		75	21
		50	18
	Average	65	24.6667
	SD	15.3101	10.7641
	p-value	0.00368842

## Sheet: Fig.1 i
	Nfatc1	NC	Mimic
	Data	1.75008	1.01384
		2.45947	1.28189
		2.00093	1.41018
	Average	2.07016	1.2353
	SD	0.359726	0.202235
	p-value	0.0418766
	Dcstamp	NC	Mimic
	Data	2.75259	1.58084
		2.18177	1.38777
		2.24786	1.05241
	Average	2.39407	1.34034
	SD	0.312238	0.267389
	p-value	0.0148919
	Ctsk	NC	Mimic
	Data	3.01934	1.37701
		2.25457	1.22014
		2.51633	1.5801
	Average	2.59675	1.39242
	SD	0.388675	0.180474
	p-value	0.0320154

## Sheet: Fig.2 b
		Calvaria		Kidney		Spleen		Liver
	miR-125b	WT	Tg	WT	Tg	WT	Tg	WT	Tg
	Data	1.51121	4.3942	0.11011	0.04028	0.08693	0.11021	0.111	0.03707
		0.58396	3.53877	0.05045	0.03281	0.09361	0.21791	0.03109	0.04111
		0.83969	2.65046	0.07001	0.07045	0.11107	0.151047	0.06477	0.07061
		1.42842	3.10146	0.05938	0.03015	0.09107	0.20996	0.03306	0.1109
		0.46035	3.30459	0.07593	0.06962	0.13753	0.11288	0.06024	0.12195
	Average	0.964726	3.3979	0.073176	0.048662	0.104042	0.160401	0.060032	0.076328
	SD	0.481837	0.645699	0.0228502	0.0198632	0.0208612	0.0515467	0.0323472	0.0390217
	p-value	0.00101381		0.119303		0.120847		0.573086
		Calvaria cells		BMMs
	miR-125b	WT	Tg	-		RANKL+M-CSF
				WT	Tg	WT	Tg
	Data	0.85717	3.08954	0.21823	0.18849	0.23113	0.2319
		0.7831	2.24778	0.17955	0.22956	0.26095	0.15408
		0.91243	2.68585	0.12645	0.29311	0.11814	0.35334
		1.08052	2.51874	0.15191	0.31263	0.23991	0.23454
		1.19148	3.51034	0.18295	0.22627	0.21459	0.31681
	Average	0.96494	2.81045	0.171818	0.250012	0.212944	0.258134
	SD	0.167419	0.496224	0.0346134	0.0513453	0.055572	0.0783888
	p-value	0.000575903		0.106164		0.478589

[truncated: 17 more sheets: Fig.2 d, Fig.2 e, Fig.2 f, Fig.2 g, Fig.2h, Fig.3 a, Fig.3 b, Fig.3 c, Fig.3 e, Fig.3 f, Fig.3 g, Fig.3 h, Fig.3 i, Fig.4 a, Fig.4 b, Fig.4 d, Fig.4 f]
