# Supplementary material for: The matrix vesicle cargo miR-125b accumulates in the bone matrix, inhibiting bone resorption in mice
Source: Commun Biol. 2020 Jan 16;3:30. doi: 10.1038/s42003-020-0754-2 (PMC6965124; doi:10.1038/s42003-020-0754-2)
Supplement: Supplementary file 4 — Supplementary Data 2 [file 42003_2020_754_MOESM4_ESM.xlsx]

## Sheet: Sheet1
Supplementary Data 2. 176 miRNAs in MVs isolated from the ECM of MC3T3-E1 cell cultures
systematic name	mirbase accession Number	normalized		systematic name	mirbase accession Number	normalized		systematic name	mirbase accession Number	normalized		systematic name	mirbase accession Number	normalized
mmu-let-7a-5p	MIMAT0000521	4.101		mmu-miR-1927	MIMAT0009390	5.132		mmu-miR-3067-5p	MIMAT0014840	-3.187		mmu-miR-494-3p	MIMAT0003182	5.542
mmu-let-7b-5p	MIMAT0000522	5.576		mmu-miR-1930-3p	MIMAT0017340	-1.128		mmu-miR-3070b-3p	MIMAT0014849	4.301		mmu-miR-497-5p	MIMAT0003453	-0.225
mmu-let-7c-5p	MIMAT0000523	5.161		mmu-miR-1931	MIMAT0009394	2.618		mmu-miR-3072-5p	MIMAT0014852	2.944		mmu-miR-499-3p	MIMAT0017254	-3.212
mmu-let-7d-5p	MIMAT0000383	0.928		mmu-miR-1934-3p	MIMAT0017341	1.637		mmu-miR-3077-5p	MIMAT0014862	2.661		mmu-miR-500-3p	MIMAT0003507	4.581
mmu-let-7e-5p	MIMAT0000524	0.434		mmu-miR-193a-3p	MIMAT0000223	-0.752		mmu-miR-3082-5p	MIMAT0014872	7.102		mmu-miR-504-3p	MIMAT0017277	5.107
mmu-let-7f-5p	MIMAT0000525	1.193		mmu-miR-193b-3p	MIMAT0004859	3.421		mmu-miR-3085-3p	MIMAT0014879	-3.229		mmu-miR-5097	MIMAT0020604	0.359
mmu-let-7g-5p	MIMAT0000121	0.003		mmu-miR-1940	MIMAT0009404	-0.956		mmu-miR-3095-3p	MIMAT0014912	-0.311		mmu-miR-5100	MIMAT0020607	6.446
mmu-let-7i-5p	MIMAT0000122	4.425		mmu-miR-1949	MIMAT0009416	-1.05		mmu-miR-3097-5p	MIMAT0014915	-0.515		mmu-miR-5107-5p	MIMAT0020615	3.62
mmu-miR-100-5p	MIMAT0000655	-0.104		mmu-miR-195a-3p	MIMAT0017000	2.317		mmu-miR-3098-5p	MIMAT0014917	2.105		mmu-miR-5110	MIMAT0020618	2.38
mmu-miR-103-3p	MIMAT0000546	-0.567		mmu-miR-195a-5p	MIMAT0000225	-0.266		mmu-miR-3099-3p	MIMAT0014816	3.978		mmu-miR-5112	MIMAT0020620	-0.427
mmu-miR-106b-5p	MIMAT0000386	-0.641		mmu-miR-1968-5p	MIMAT0009441	-3.191		mmu-miR-30a-5p	MIMAT0000128	-0.436		mmu-miR-5119	MIMAT0020627	4.475
mmu-miR-107-3p	MIMAT0000647	-1.004		mmu-miR-1982-5p	MIMAT0009459	-0.123		mmu-miR-30c-1-3p	MIMAT0004616	-1.162		mmu-miR-5126	MIMAT0020637	9.203
mmu-miR-1187	MIMAT0005837	6.731		mmu-miR-199a-3p	MIMAT0000230	4.441		mmu-miR-30c-5p	MIMAT0000514	-1.004		mmu-miR-5128	MIMAT0020639	-0.953
mmu-miR-1224-5p	MIMAT0005460	7.355		mmu-miR-199a-5p	MIMAT0000229	1.106		mmu-miR-31-5p	MIMAT0000538	0.908		mmu-miR-5130	MIMAT0020641	-3.189
mmu-miR-1249-3p	MIMAT0010560	2.812		mmu-miR-199b-5p	MIMAT0000672	3.627		mmu-miR-3101-3p	MIMAT0014922	2.757		mmu-miR-539-5p	MIMAT0003169	-2.763
mmu-miR-125a-3p	MIMAT0004528	2.389		mmu-miR-19b-3p	MIMAT0000513	-0.269		mmu-miR-3102-5p	MIMAT0014933	2.98		mmu-miR-574-5p	MIMAT0004893	7.501
mmu-miR-125a-5p	MIMAT0000135	-0.256		mmu-miR-202-3p	MIMAT0000235	-0.551		mmu-miR-3102-5p.2-5p	MIMAT0014934	-0.695		mmu-miR-652-3p	MIMAT0003711	3.889
mmu-miR-125b-5p	MIMAT0000136	5.432		mmu-miR-206-3p	MIMAT0000239	2.196		mmu-miR-32-3p	MIMAT0017050	5.44		mmu-miR-652-5p	MIMAT0017260	2.644
mmu-miR-1306-3p	MIMAT0009411	2.055		mmu-miR-207	MIMAT0000240	-2.738		mmu-miR-328-5p	MIMAT0017030	3.788		mmu-miR-669b-5p	MIMAT0003476	3.506
mmu-miR-130a-3p	MIMAT0000141	0.317		mmu-miR-20a-5p	MIMAT0000529	-0.728		mmu-miR-338-5p	MIMAT0004647	-3.508		mmu-miR-669e-5p	MIMAT0005853	4.022
mmu-miR-140-3p	MIMAT0000152	1.014		mmu-miR-210-3p	MIMAT0000658	0.252		mmu-miR-341-3p	MIMAT0000588	-0.614		mmu-miR-669f-5p	MIMAT0017327	2.161
mmu-miR-140-5p	MIMAT0000151	0.664		mmu-miR-211-3p	MIMAT0017059	6.409		mmu-miR-3470a	MIMAT0015640	-0.491		mmu-miR-669k-5p	MIMAT0017323	3.143
mmu-miR-148a-3p	MIMAT0000516	-0.715		mmu-miR-2137	MIMAT0011213	3.781		mmu-miR-3472	MIMAT0015643	2.561		mmu-miR-669l-5p	MIMAT0009418	4.309
mmu-miR-149-3p	MIMAT0016990	-0.818		mmu-miR-214-3p	MIMAT0000661	3.89		mmu-miR-3473a	MIMAT0015645	-3.007		mmu-miR-669n	MIMAT0009427	6.331
mmu-miR-149-5p	MIMAT0000159	1.822		mmu-miR-214-5p	MIMAT0004664	-0.231		mmu-miR-3473b	MIMAT0020367	4.677		mmu-miR-669o-5p	MIMAT0009421	3.235
mmu-miR-152-3p	MIMAT0000162	0.482		mmu-miR-21a-5p	MIMAT0000530	4.121		mmu-miR-34a-5p	MIMAT0000542	0.144		mmu-miR-670-5p	MIMAT0003736	-0.431
mmu-miR-15a-3p	MIMAT0004624	-0.496		mmu-miR-22-3p	MIMAT0000531	3.864		mmu-miR-34b-5p	MIMAT0000382	-0.721		mmu-miR-671-5p	MIMAT0003731	3.925
mmu-miR-15a-5p	MIMAT0000526	-0.271		mmu-miR-23a-3p	MIMAT0000532	1.074		mmu-miR-34c-5p	MIMAT0000381	-1.017		mmu-miR-672-5p	MIMAT0003735	4.254
mmu-miR-15b-5p	MIMAT0000124	0.478		mmu-miR-23b-3p	MIMAT0000125	0.344		mmu-miR-365-3p	MIMAT0000711	-3.211		mmu-miR-680	MIMAT0003457	-0.471
mmu-miR-16-1-3p	MIMAT0004625	-0.079		mmu-miR-24-3p	MIMAT0000219	1.406		mmu-miR-370-3p	MIMAT0001095	3.916		mmu-miR-696	MIMAT0003483	-3.511
mmu-miR-16-2-3p	MIMAT0017018	-0.709		mmu-miR-25-3p	MIMAT0000652	-0.945		mmu-miR-3960	MIMAT0019336	8.104		mmu-miR-700-5p	MIMAT0017256	-2.821
mmu-miR-16-5p	MIMAT0000527	-0.107		mmu-miR-26a-5p	MIMAT0000533	0.906		mmu-miR-3963	MIMAT0019341	9.193		mmu-miR-705	MIMAT0003495	-0.662
mmu-miR-181a-5p	MIMAT0000210	-0.89		mmu-miR-26b-5p	MIMAT0000534	-3.163		mmu-miR-3968	MIMAT0019352	3.487		mmu-miR-709	MIMAT0003499	6.69
mmu-miR-181b-5p	MIMAT0000673	-0.277		mmu-miR-27a-3p	MIMAT0000537	0.985		mmu-miR-423-5p	MIMAT0004825	-0.751		mmu-miR-712-5p	MIMAT0003502	-1.491
mmu-miR-188-5p	MIMAT0000217	3.202		mmu-miR-27b-3p	MIMAT0000126	-0.668		mmu-miR-466a-5p	MIMAT0004759	-1.119		mmu-miR-714	MIMAT0003505	3.969
mmu-miR-1892	MIMAT0007871	-0.629		mmu-miR-2861	MIMAT0013803	5.643		mmu-miR-466c-5p	MIMAT0004877	2.915		mmu-miR-718	MIMAT0003514	0.982
mmu-miR-1894-3p	MIMAT0007878	0.733		mmu-miR-294-3p	MIMAT0000372	-0.257		mmu-miR-466f-5p	MIMAT0004881	1.841		mmu-miR-721	MIMAT0003515	4.19
mmu-miR-1895	MIMAT0007867	4.603		mmu-miR-296-5p	MIMAT0000374	2.978		mmu-miR-466h-5p	MIMAT0004884	3.81		mmu-miR-760-3p	MIMAT0003898	-1.482
mmu-miR-1896	MIMAT0007873	3.22		mmu-miR-297c-5p	MIMAT0004865	-0.38		mmu-miR-466i-5p	MIMAT0017325	8.745		mmu-miR-762	MIMAT0003892	-1.567
mmu-miR-1897-5p	MIMAT0007864	3.128		mmu-miR-29a-3p	MIMAT0000535	1.333		mmu-miR-466j	MIMAT0005848	3.568		mmu-miR-877-3p	MIMAT0004862	-0.318
mmu-miR-1901	MIMAT0007880	2.097		mmu-miR-29b-3p	MIMAT0000127	-0.749		mmu-miR-466m-5p	MIMAT0014882	4.409		mmu-miR-92a-3p	MIMAT0000539	-0.303
mmu-miR-1904	MIMAT0007874	0.096		mmu-miR-29c-3p	MIMAT0000536	-3.208		mmu-miR-466p-5p	MIMAT0014891	-0.759		mmu-miR-99a-5p	MIMAT0000131	1.311
mmu-miR-1906	MIMAT0007872	3.98		mmu-miR-302c-5p	MIMAT0003375	-0.661		mmu-miR-467c-5p	MIMAT0004885	2.259		mmu-miR-5103	MIMAT0020610	6.356
mmu-miR-190b-5p	MIMAT0004852	-3.172		mmu-miR-3064-5p	MIMAT0014834	-0.558		mmu-miR-468-3p	MIMAT0002109	4.964		mmu-miR-483-5p	MIMAT0004782	5.492
Percentile shift normalization (normalized) is set by Percentile 90 based on GeneSpring GX (version 12.5.0). Values, shown as the mean of three independent experiments, and more than -7.738 are designated positive. miRNAs in light blue columns have been identified in humans.
